# Supplementary material for: Anticholinergic burden and clinical outcomes among older adults admitted in a tertiary hospital: a prospective cohort study
Source: PLoS One. 2025 Sep 19;20(9):e0332946. doi: 10.1371/journal.pone.0332946 (PMC12448347; doi:10.1371/journal.pone.0332946)
Supplement: S1 Data — (XLSX) [file pone.0332946.s006.xlsx]

## Sheet: PLoS_raw_data
ID_number	Sex	Age	BMI	Insurance_gr	Single_gr	Education_gr12	Primarycare_gr	drugadminis_gr	Discharge_gr	Living_alone	Somkin_grhistory	Smokin_gr	drinking_grhistory	Herbal_use	Urinary_incon	Fecal_incon	Depression	Sleep_disorder	Previous_delirium	Pressure_ulcer	Visual_impairment	Auditory_impairment	Previous_fall	Weight_loss	Pain	Ambu_gr1	NG_tube	MoCA_gr	MoCA	TGDS_gr	TGDs	NAF_gr	NAF	BADL_gr	BADL	IADL_impairment	IADL	CFS_gr	CFS	CCI	CCI_gr	Comorbidity	LOS	HTN	DLP1	T2DM	CKD	ESRD	BPH
1	2	82	24.7	2	2	1	2	1	2	2	2	2	2	2	2	2	2	2	2	2	2	2	2	2	2	1	2	1	14	2	3	1	10	2	20	1	4	2	4	7	1	7	16	1	1	1	1	2	2
2	2	90	23.44	2	2	1	2	2	1	2	2	2	2	1	2	2	2	2	2	2	2	1	2	2	2	1	2	1	10	2	1	2	5	2	15	1	0	2	4	6	1	4	4	2	1	2	2	2	1
3	2	67	35.75	1	1	1	2	2	2	2	2	2	2	2	2	2	2	2	2	2	2	2	2	2	2	1	2	1	16	2	4	1	8	2	20	1	0	2	4	7	1	5	17	1	1	2	1	2	2
4	2	68	26.53	2	2	2	1	1	2	2	2	2	2	2	2	2	2	2	2	2	2	2	2	2	2	2	2	2	27	2	1	2	0	2	20	2	8	2	1	4	1	6	3	2	2	2	2	2	2
5	2	81	25.78	2	2	2	2	2	2	2	2	2	2	2	2	1	2	1	2	2	2	1	2	2	2	2	2	1	17	2	2	1	6	2	20	2	8	2	4	5	1	5	6	1	1	2	2	2	2
6	1	65	22.89	2	1	1	2	2	2	2	2	2	2	2	2	2	2	1	2	2	2	2	2	2	2	1	2	1	19	2	2	1	8	2	17	1	1	1	6	5	1	6	17	1	1	2	2	2	2
7	2	66	20.58	2	2	2	1	1	2	2	1	2	2	2	2	2	2	2	2	2	2	2	2	2	2	2	2	1	23	2	0	2	5	2	20	2	8	2	4	5	1	6	4	1	1	1	2	2	2
8	2	63	20.45	1	2	1	2	2	2	2	2	2	2	2	2	2	2	1	2	2	2	2	2	2	2	2	2	1	22	2	0	2	3	2	20	1	4	2	4	5	1	4	6	2	2	2	1	1	2
9	2	63	19.19	2	2	2	1	1	2	2	2	2	2	2	2	2	2	1	2	2	2	2	2	2	2	2	2	1	23	2	1	1	6	2	20	2	8	2	4	4	1	3	6	2	1	2	2	2	1
10	2	80	20.15	2	2	2	2	2	2	2	1	2	2	2	2	2	2	2	2	2	2	2	2	2	2	2	2	1	24	2	1	2	3	2	20	1	1	2	4	5	1	4	9	1	1	2	2	2	2
11	1	85	23.85	2	2	1	2	2	1	2	2	2	2	2	2	2	2	2	2	2	2	2	2	2	2	2	2	1	16	2	0	1	8	2	20	1	2	2	4	6	1	6	4	1	1	1	2	2	2
12	1	69	25.63	2	2	2	2	2	2	2	2	2	2	2	2	2	2	2	2	2	2	2	2	2	2	2	2	1	11	2	1	1	8	2	18	1	5	2	4	2	2	2	6	2	2	2	2	2	2
13	2	75	21.09	2	2	2	2	2	2	2	2	2	2	2	2	2	2	2	2	2	2	2	2	2	2	2	2	1	22	2	3	1	6	2	20	2	8	2	3	7	1	7	7	1	1	1	1	1	2
14	1	81	26.04	2	2	2	2	2	2	2	2	2	2	2	2	2	2	2	2	2	2	2	2	2	2	2	2	1	19	2	2	1	6	2	20	1	5	2	3	4	1	7	5	1	1	2	2	2	2
15	2	68	31.31	1	2	1	1	1	2	2	2	2	2	2	2	2	2	2	2	2	2	2	2	2	2	2	2	1	23	2	4	1	8	2	20	1	6	2	4	9	1	2	6	2	2	1	2	2	2
16	1	69	14.82	2	1	2	2	1	2	2	2	2	2	2	2	2	2	2	2	2	2	2	1	2	2	1	2	2	26	2	2	1	7	2	19	2	8	1	5	2	2	1	5	2	2	2	2	2	2
17	1	63	19.64	2	2	1	2	2	1	2	2	2	2	2	2	2	1	1	2	2	2	2	1	1	2	1	2	1	15	1	7	1	10	2	18	1	4	1	5	5	1	10	17	1	1	2	1	2	2
18	2	75	20.57	2	2	2	2	2	2	2	1	2	2	2	2	2	2	2	2	2	2	2	2	2	2	2	2	1	23	2	1	2	4	2	20	2	8	2	3	7	1	7	5	1	1	2	1	1	2
19	2	93	19.38	1	2	1	2	2	1	2	2	2	2	2	2	2	2	1	2	2	2	1	2	2	2	1	2	1	11	2	1	2	4	2	18	1	0	1	5	5	1	3	11	1	1	2	2	2	2
20	2	66	31.22	1	2	2	2	2	1	2	2	2	2	2	2	2	2	1	2	2	2	2	2	2	2	1	2	1	0	2	0	1	12	1	4	1	0	1	7	7	1	6	8	1	1	1	1	2	2
21	2	69	23.51	2	2	1	2	2	2	2	2	2	2	2	2	2	2	1	2	2	2	2	2	2	2	2	2	1	8	2	0	1	10	2	18	1	1	2	4	7	1	6	33	1	1	1	2	2	2
22	2	86	16.39	2	2	1	2	2	1	2	1	2	2	2	2	2	2	2	2	2	2	2	2	2	2	1	2	1	4	2	1	1	6	2	16	1	0	1	6	6	1	7	6	1	1	2	1	2	2
23	2	73	22.8	1	2	1	2	1	2	2	1	2	2	2	2	2	2	1	2	2	2	1	2	2	2	1	2	1	10	2	4	1	14	2	18	1	1	1	5	4	1	4	7	1	1	2	1	1	2
24	2	69	29.43	1	2	2	2	2	2	2	1	2	2	2	2	2	2	2	2	2	2	2	2	2	2	2	2	1	21	2	1	1	8	2	20	2	8	2	2	3	2	4	6	1	1	2	2	2	2
25	2	73	21.6	1	2	2	2	2	2	2	2	2	2	2	2	2	2	1	2	2	2	2	2	1	2	1	2	1	23	2	2	2	3	2	18	1	7	2	4	7	1	4	23	1	2	1	2	2	2
26	2	71	22.11	2	2	1	2	2	2	2	2	2	2	2	2	2	2	2	2	2	2	2	2	1	2	1	2	1	22	2	0	1	11	2	17	1	3	2	4	5	1	6	9	1	2	2	2	2	2
27	2	77	17.91	1	2	1	2	2	2	2	1	2	1	2	2	2	2	2	2	2	2	2	2	2	2	2	2	1	16	2	1	2	4	2	20	2	8	2	3	6	1	2	8	2	2	2	2	2	1
28	2	76	23.73	1	2	2	2	2	2	2	1	2	2	2	2	2	2	1	2	2	2	2	2	2	2	2	2	1	21	2	0	2	0	2	20	2	8	2	4	3	2	4	9	1	2	2	2	2	2
29	1	69	20.73	2	2	2	1	1	2	2	2	2	2	2	2	2	2	2	2	2	2	2	2	2	2	2	2	1	24	2	0	1	6	2	20	2	8	2	2	2	2	1	3	2	1	2	2	2	2
30	1	82	33.2	2	2	1	2	2	2	2	2	2	2	2	1	2	2	1	2	2	2	2	2	2	2	2	2	1	11	2	0	1	7	2	20	1	0	2	4	4	1	1	16	1	1	2	2	2	2
31	1	68	26.9	2	2	1	2	1	2	2	2	2	2	2	2	2	2	1	2	2	1	2	2	2	1	2	2	1	20	2	1	2	3	2	20	2	8	2	3	4	1	6	11	1	1	2	1	1	2
32	2	60	19.62	1	2	1	2	2	2	2	1	2	2	2	2	2	2	1	2	2	1	2	2	2	2	1	2	1	23	2	2	1	6	2	18	1	4	1	5	6	1	7	15	1	1	1	1	1	2
33	2	81	25.32	1	2	1	2	1	2	2	1	2	2	1	2	2	2	2	2	2	2	2	2	2	2	2	2	1	22	2	0	2	1	2	20	2	8	2	3	3	2	3	4	2	1	2	2	2	1
34	1	75	24.76	2	2	1	2	1	2	2	2	2	2	2	2	2	2	1	2	2	2	2	2	2	2	2	2	1	19	2	0	2	3	2	20	1	6	2	4	4	1	6	16	1	1	2	2	2	2
35	1	75	19.59	1	2	1	2	2	2	2	2	2	2	2	2	2	2	1	2	2	2	2	2	2	2	1	2	1	19	2	2	1	16	2	12	1	2	1	8	8	1	6	7	1	1	2	1	1	2
36	2	64	26.89	2	2	2	2	2	2	2	1	2	2	2	2	2	2	1	2	2	2	2	1	2	2	2	2	1	14	2	2	1	12	2	20	1	4	2	4	5	1	5	8	1	1	1	1	2	2
37	1	64	21.64	2	2	1	2	2	2	2	2	2	2	1	2	2	2	2	2	2	2	2	2	2	2	1	2	1	22	2	1	1	7	2	20	1	2	2	4	6	1	5	6	1	2	2	2	2	2
38	2	73	19.43	2	2	2	1	1	2	2	2	2	2	2	2	2	2	2	2	2	1	2	1	2	2	2	2	1	21	2	1	1	6	2	20	1	7	2	2	8	1	5	3	1	1	2	1	1	2
39	2	66	18.69	2	2	1	2	2	2	2	2	2	2	2	2	2	2	1	2	2	1	2	2	2	2	2	2	2	27	2	3	1	10	2	20	1	7	2	3	4	1	7	11	1	2	2	2	2	2
40	2	74	27.55	2	2	2	2	2	2	2	2	2	2	1	2	2	2	1	2	2	2	2	2	2	2	2	2	1	18	2	1	2	0	2	20	1	7	2	3	6	1	6	3	1	1	1	2	2	2
41	2	83	25.67	2	2	2	2	2	2	2	2	2	2	2	2	2	2	1	2	2	2	2	2	2	2	1	2	1	13	2	0	1	12	2	20	1	3	1	5	8	1	6	8	1	1	2	1	2	2
42	1	71	18.54	2	2	1	2	1	2	2	2	2	2	2	2	2	2	1	2	2	2	2	2	2	1	2	2	1	16	2	0	2	0	2	20	2	8	2	4	3	2	2	5	1	2	2	2	2	2
43	1	75	22.56	2	2	1	2	2	2	2	2	2	2	2	2	2	2	2	2	2	2	2	2	2	2	1	2	1	19	2	0	1	10	2	18	2	8	2	4	3	2	5	9	1	1	2	1	2	2
44	1	75	22.25	1	2	1	2	2	2	2	2	2	2	2	2	2	2	2	2	2	2	2	2	2	2	2	2	1	9	2	0	1	14	2	18	1	3	1	5	5	1	8	13	1	1	2	2	2	2
45	2	75	19.92	2	2	1	2	2	2	2	1	2	2	2	2	2	2	2	2	2	2	2	2	2	2	2	2	1	17	2	1	2	3	2	20	2	8	2	4	9	1	4	13	1	2	2	2	2	2
46	2	62	22.19	2	2	2	2	2	2	2	2	2	2	2	2	2	2	2	2	2	2	2	2	2	2	2	2	2	27	2	2	1	12	2	20	2	8	2	3	5	1	6	6	1	2	1	2	2	2
47	2	64	28	2	2	2	1	1	2	2	2	2	2	2	2	2	2	2	2	2	2	2	2	2	2	2	2	1	24	2	1	1	8	2	20	2	8	2	3	7	1	4	4	1	1	1	1	1	2
48	1	64	21.53	1	2	2	2	2	2	2	2	2	2	2	2	2	2	2	2	2	2	2	2	2	2	2	2	1	10	2	1	1	8	2	17	1	3	2	4	8	1	1	19	2	2	2	2	2	2
49	1	70	20.45	2	2	1	2	2	2	2	2	2	2	2	2	2	2	2	2	2	2	2	2	2	2	2	2	1	20	2	1	2	1	2	20	1	6	2	3	4	1	4	4	1	1	1	2	2	2
50	2	76	22.41	2	2	1	2	2	2	2	2	2	2	2	2	2	2	2	2	2	2	2	2	2	2	2	2	1	21	2	0	2	4	2	20	1	5	2	3	4	1	8	3	1	1	1	1	2	2
51	2	79	21.09	1	2	2	2	2	2	2	2	2	2	2	2	2	2	2	2	2	2	2	2	2	2	1	2	1	14	2	2	1	6	2	20	1	5	2	4	8	1	6	5	1	1	2	2	2	2
52	1	61	24.45	1	2	1	2	2	2	2	2	2	2	2	2	2	2	2	2	2	2	2	2	2	2	2	2	1	20	2	2	2	3	2	20	1	6	2	3	3	2	4	7	1	2	2	2	2	2
53	1	80	20.55	2	2	1	2	2	2	2	2	2	2	2	2	2	2	2	2	2	2	2	2	2	2	2	2	1	17	2	3	2	4	2	20	1	5	2	3	8	1	5	4	1	1	1	1	2	2
54	2	84	28.56	2	2	2	2	2	2	2	2	2	2	2	2	2	2	1	2	2	2	2	2	2	2	1	2	1	21	2	0	1	17	2	20	1	5	2	4	7	1	5	4	1	1	1	1	2	2
55	2	77	25.28	2	2	2	2	2	2	2	2	2	2	2	1	1	2	1	2	2	1	2	2	2	2	2	2	1	13	2	2	1	16	2	20	1	5	2	4	9	1	5	17	1	2	1	1	1	2
56	2	90	18.84	1	2	2	2	2	2	2	2	2	2	1	2	2	2	2	2	2	2	2	2	2	2	2	2	1	13	2	1	1	14	2	20	2	8	2	3	10	1	11	4	1	1	2	2	2	2
57	1	63	35.04	1	2	1	2	1	2	2	2	2	2	2	2	2	2	1	2	2	2	2	2	2	2	2	2	1	20	2	4	1	7	2	20	1	6	2	4	6	1	6	5	1	1	2	1	2	2
58	1	71	15.46	2	2	2	2	2	2	2	2	2	2	2	2	2	2	1	2	2	2	2	2	1	1	1	2	1	19	1	6	1	13	1	8	1	1	1	8	9	1	4	8	1	1	2	2	2	2
59	2	78	18.4	2	2	2	2	2	2	2	2	2	2	2	2	2	2	1	2	2	2	1	2	2	2	2	2	1	16	2	3	2	5	2	20	1	7	2	3	3	2	5	4	1	2	2	1	2	1
60	1	67	21.17	2	1	1	2	1	2	2	2	2	2	2	2	2	2	1	2	2	2	1	2	2	2	2	2	1	18	2	0	1	6	2	20	2	8	2	2	4	1	4	6	1	1	1	2	2	2
61	2	91	20.03	2	2	1	2	2	2	2	1	2	2	1	2	2	2	1	2	2	2	1	1	2	1	1	2	1	13	2	2	1	10	2	20	1	0	1	5	9	1	6	4	1	1	2	2	2	2
62	1	67	28.35	1	2	1	2	1	2	2	2	2	2	1	2	2	2	1	2	2	2	2	2	1	1	2	2	1	19	2	2	2	3	2	20	2	8	2	2	2	2	4	10	1	2	2	2	2	2
63	2	66	22.46	2	2	2	2	2	2	2	2	2	2	1	2	1	2	2	2	2	2	2	2	2	2	2	2	1	24	2	4	2	3	2	20	1	5	2	2	7	1	7	3	1	1	1	2	2	2
64	1	74	24.48	1	2	2	2	2	2	2	2	2	2	2	2	2	1	2	2	2	2	2	2	2	1	2	2	1	15	2	3	1	14	2	17	1	1	2	4	8	1	5	10	1	1	2	1	2	2
65	1	72	25.33	2	2	1	2	1	2	2	1	2	2	2	2	2	2	2	2	2	2	2	2	2	2	2	2	1	24	2	1	1	8	2	20	2	8	2	4	5	1	8	5	1	1	2	2	2	2
66	1	84	17.34	2	2	1	2	1	2	2	2	2	2	2	2	2	2	1	2	2	2	2	1	2	1	1	2	1	17	2	5	2	5	2	16	1	2	1	5	7	1	4	10	1	1	2	2	2	2
67	1	71	22.66	1	1	2	2	1	1	2	2	2	2	2	2	2	2	2	2	2	2	2	2	2	2	2	2	1	18	2	1	2	5	2	20	2	8	2	4	5	1	1	10	2	1	2	2	2	2
68	1	66	23.73	2	2	1	2	1	2	2	2	2	2	2	2	2	2	2	2	2	2	2	2	2	2	2	2	1	21	2	1	1	6	2	20	2	8	2	1	2	2	2	3	1	1	2	2	2	2
69	2	75	19.94	1	2	1	2	2	1	2	2	2	2	2	2	2	2	1	2	1	2	2	2	1	2	2	2	1	10	2	3	1	7	2	20	1	5	2	4	6	1	5	10	1	1	1	2	2	2
70	1	73	21.25	2	2	2	2	1	2	2	2	2	2	2	2	2	2	2	2	2	2	2	2	2	2	2	2	2	25	2	1	2	2	2	20	2	8	2	1	3	2	5	5	1	1	2	2	2	2
71	2	80	20.76	2	2	1	2	2	2	2	2	2	2	2	2	2	2	1	2	2	2	2	2	2	2	2	2	1	13	2	1	1	18	2	20	1	4	2	3	7	1	10	90	1	1	2	2	2	2
72	1	82	22.94	2	2	2	2	1	2	2	2	2	2	2	2	2	2	2	2	2	2	2	2	2	2	2	2	1	23	2	0	2	0	2	20	2	8	2	1	4	1	3	3	1	1	2	2	2	2
73	2	75	19.27	1	2	1	2	2	2	2	2	2	2	2	2	2	2	2	2	2	2	2	2	2	2	2	2	1	19	2	1	1	6	2	20	1	7	2	3	3	2	6	7	2	2	2	1	2	2
74	1	73	22.43	2	2	1	2	2	2	2	2	2	2	1	1	2	2	1	2	2	2	2	2	1	2	2	2	1	8	2	0	1	10	2	20	2	8	2	4	6	1	3	3	2	1	1	2	2	2
75	2	74	22.41	1	2	1	2	2	1	2	2	2	2	1	2	2	2	1	2	2	1	1	2	2	2	1	2	1	12	2	2	1	12	2	18	1	1	1	6	5	1	6	20	1	1	1	2	2	2
76	1	70	21.58	1	2	1	2	2	2	2	2	2	2	2	2	2	2	1	2	2	2	2	2	2	2	1	1	1	21	2	2	2	2	2	18	1	5	1	5	4	1	4	10	2	2	2	2	2	2
77	1	73	26.49	2	2	2	1	1	2	2	2	2	2	1	2	2	2	1	2	2	2	2	2	2	2	2	2	2	29	2	2	1	9	2	20	2	8	2	3	4	1	5	5	1	2	1	2	2	2
78	2	85	20.18	1	2	1	2	1	2	2	2	2	2	2	2	2	2	2	2	2	2	2	2	1	2	2	2	1	10	2	1	1	7	2	20	1	6	2	4	8	1	4	15	1	2	1	2	2	2
79	1	81	16.71	2	1	2	2	1	2	2	2	2	2	2	2	2	2	2	2	2	2	2	2	2	2	2	1	1	20	2	1	1	16	2	20	1	4	2	3	5	1	6	10	2	1	1	2	2	2
80	2	61	30.81	1	2	2	2	2	1	2	2	2	2	2	2	2	2	2	2	2	2	2	2	2	2	2	2	2	25	2	1	1	10	2	20	2	8	2	2	6	1	5	20	1	2	1	2	2	2
81	2	72	23.58	2	2	1	2	1	1	2	1	2	2	2	2	2	2	2	2	2	2	2	1	2	2	1	2	1	13	2	1	1	8	2	18	2	8	2	4	8	1	8	4	1	2	1	1	2	2
82	2	86	23.58	2	2	1	2	1	1	2	2	2	2	1	2	2	2	2	2	2	2	2	2	2	2	1	2	1	9	2	0	2	5	1	10	1	0	1	6	6	1	5	15	1	1	2	1	2	2
83	2	78	29.07	2	2	2	2	1	2	2	2	2	2	1	2	2	2	1	2	2	2	2	2	2	2	2	2	2	26	2	0	1	14	2	20	2	8	2	3	6	1	4	5	1	1	2	2	2	2
84	2	61	29.64	2	2	1	1	1	2	2	2	2	2	2	2	2	2	2	2	2	2	2	2	2	2	2	2	2	27	2	0	2	5	2	20	2	8	2	1	3	2	4	5	1	1	1	2	2	2
85	2	94	14.88	2	2	1	2	2	2	2	2	2	2	2	2	1	2	1	2	2	2	2	1	2	2	1	2	1	10	2	0	1	7	2	13	1	1	1	7	11	1	6	4	1	1	2	2	2	2
86	2	79	21.88	2	2	1	2	1	2	2	2	2	2	1	2	2	2	2	2	2	2	2	2	2	2	2	2	1	24	2	1	1	11	2	20	1	6	2	3	8	1	7	5	1	1	2	2	2	2
87	2	64	29.55	2	2	2	1	1	2	2	2	2	2	2	1	2	2	1	2	2	2	2	2	2	2	2	2	2	25	2	0	1	10	2	20	2	8	2	1	9	1	5	2	1	1	1	1	1	2
88	1	69	30.52	2	2	1	1	1	2	2	2	2	2	2	2	2	2	2	2	2	2	2	2	2	2	2	2	1	15	2	0	2	4	2	20	2	8	2	1	6	1	5	4	1	1	1	2	2	2
89	1	61	15.69	2	2	2	1	1	2	2	2	2	2	2	2	2	2	1	2	2	2	2	2	2	2	2	2	1	23	2	5	1	12	2	20	1	6	2	1	4	1	6	10	1	1	2	1	2	2
90	2	77	17.43	2	2	1	2	2	2	2	1	2	2	2	1	2	2	1	2	2	2	2	2	2	2	1	2	1	13	2	1	2	2	2	17	1	0	2	4	7	1	6	10	2	2	2	2	2	2
91	2	74	26.8	2	2	2	1	1	2	2	2	2	2	1	2	2	2	2	2	2	2	2	2	2	2	2	2	1	23	2	0	1	6	2	20	2	8	2	2	6	1	6	5	1	1	1	1	2	2
92	2	88	21.07	2	2	2	2	2	2	2	2	2	2	2	2	2	2	1	2	2	2	2	2	2	2	2	2	1	16	2	0	2	5	2	18	1	2	2	4	8	1	5	3	1	1	1	1	2	2
93	2	74	32.84	1	2	1	2	1	2	2	2	2	2	2	2	2	2	1	2	2	2	2	2	2	2	1	2	1	10	2	2	1	7	2	15	1	3	2	4	8	1	5	20	1	1	1	1	1	2
94	1	63	18.58	2	1	2	1	1	2	2	2	2	2	2	2	2	2	2	2	2	2	2	2	2	2	2	2	2	26	2	0	1	8	2	20	1	6	2	3	4	1	3	30	1	1	2	1	1	2
95	2	68	28.42	1	2	1	1	1	1	2	2	2	1	2	2	2	2	2	2	2	2	2	2	2	2	1	2	2	25	2	0	2	5	2	16	1	1	1	7	3	2	5	3	1	1	1	2	2	2
96	1	68	45.67	1	2	1	2	1	2	2	1	2	1	2	2	2	2	2	2	2	2	2	2	2	2	2	2	1	10	2	0	1	18	2	19	1	0	2	4	4	1	5	10	1	2	1	2	2	2
97	2	70	23.88	1	2	2	2	1	2	2	2	2	2	2	2	2	2	2	2	2	2	2	2	2	2	1	2	1	15	2	0	1	13	2	18	1	6	2	4	8	1	5	10	1	2	2	1	2	2
98	2	79	24.35	2	2	1	2	1	2	2	2	2	2	2	2	2	2	1	2	2	2	1	2	2	2	1	2	1	13	2	0	1	6	2	13	1	2	2	4	6	1	6	10	1	1	1	1	1	2
99	1	73	21.64	1	2	2	2	1	1	2	2	2	2	2	2	2	2	1	2	2	2	2	2	1	1	2	2	1	12	2	0	2	4	2	18	1	5	2	4	5	1	4	61	2	2	2	2	2	2
100	2	74	22.09	2	2	2	2	1	1	2	2	2	2	2	2	2	2	1	2	2	2	1	2	2	2	1	2	1	12	2	0	1	6	2	18	1	5	2	4	9	1	6	5	1	1	1	1	1	2
101	2	72	20.57	1	2	2	2	1	1	2	1	2	1	2	2	2	2	1	2	2	2	2	2	1	1	2	2	1	15	2	3	1	6	2	18	1	6	2	4	11	1	3	5	2	2	1	2	2	2
102	2	61	19.77	1	2	2	2	1	2	2	2	2	2	2	2	2	2	2	2	2	2	2	2	1	1	2	2	1	20	2	0	1	6	2	18	1	5	2	3	4	1	1	10	2	2	2	2	2	2
103	1	69	28.67	2	1	2	2	1	2	2	2	2	2	2	2	2	2	2	2	2	2	2	2	2	2	2	2	1	15	2	0	2	3	2	20	1	6	2	3	2	2	3	7	2	1	2	2	2	2
104	1	78	20.89	2	1	2	1	1	2	2	2	2	2	2	2	2	2	2	2	2	2	2	2	2	2	2	2	2	27	2	0	2	4	2	20	2	8	2	3	5	1	5	7	1	1	2	2	2	2
105	1	76	28.11	2	2	2	2	1	2	2	2	2	2	2	2	2	2	1	2	2	2	2	2	1	1	1	2	1	16	2	3	1	13	2	15	1	5	2	4	9	1	5	20	1	2	1	1	2	2
106	2	74	22.25	1	2	1	2	1	1	2	1	2	1	2	2	2	2	2	2	2	2	2	2	1	1	2	2	1	19	2	0	1	6	2	17	1	7	2	3	7	1	5	5	2	2	2	2	2	2
107	2	81	21.72	1	2	1	2	1	1	2	2	2	2	2	2	2	2	2	2	2	1	1	2	1	1	1	2	1	12	2	0	2	5	2	16	1	3	2	4	5	1	5	10	2	2	2	2	2	2
108	1	64	27.4	2	2	1	2	2	2	2	2	2	2	2	2	2	2	1	2	2	2	2	2	2	2	2	2	1	20	2	0	2	0	2	18	2	8	2	3	9	1	7	20	1	1	1	1	2	2
109	1	72	16.84	1	2	1	2	2	1	2	2	2	2	2	2	2	2	1	2	2	2	1	2	1	1	1	2	1	10	2	4	1	11	2	14	1	2	2	4	6	1	9	20	1	2	2	1	2	2
110	1	80	17	2	2	2	2	2	2	2	1	2	2	2	2	2	2	2	2	2	2	2	2	2	2	2	2	1	15	2	1	1	8	2	19	1	7	2	4	10	1	3	23	1	1	2	2	2	2
111	1	61	28	2	2	2	2	2	1	2	2	2	2	2	2	2	2	1	2	2	2	1	2	1	1	1	2	1	10	2	3	2	3	2	15	1	3	2	4	6	1	10	36	1	2	1	2	2	2
112	1	69	22.13	2	2	1	2	2	2	2	2	2	2	2	2	2	2	2	2	2	2	2	2	2	2	2	2	1	15	2	2	1	6	2	19	1	7	2	4	8	1	2	4	1	2	2	2	2	2
113	1	64	27.91	2	2	1	2	1	2	2	2	2	2	2	2	2	2	2	2	2	2	2	2	2	2	2	2	2	25	2	0	2	3	2	19	2	8	2	3	4	1	5	4	1	1	1	2	2	2
114	1	63	23.05	2	2	2	1	1	2	2	2	2	2	2	2	2	2	2	2	2	2	2	2	2	2	2	2	1	22	2	1	1	11	2	20	2	8	2	4	8	1	3	57	2	1	2	2	2	2
115	1	73	21.76	2	2	1	2	1	2	2	2	2	2	2	2	2	2	1	2	2	2	1	2	2	2	2	2	1	13	2	0	1	9	2	15	1	2	2	4	8	1	9	7	1	2	1	2	2	2
116	1	73	23.6	2	2	2	2	1	2	2	1	2	2	1	2	2	2	2	2	2	2	2	2	2	2	1	2	1	7	2	0	1	6	2	17	1	1	1	5	9	1	5	25	2	1	2	2	2	2
117	1	74	25.4	2	2	1	2	1	1	2	1	2	1	2	2	2	2	2	2	2	2	1	2	2	2	2	2	1	10	2	0	1	10	2	16	1	3	2	4	6	1	4	11	1	1	2	2	2	2
118	1	72	19.81	2	2	1	2	2	1	2	2	2	2	2	2	2	2	1	2	2	2	2	2	2	2	2	2	1	9	2	3	1	7	2	14	1	0	2	4	9	1	2	54	2	2	2	2	2	2
119	1	74	21.55	2	2	2	2	2	1	2	1	2	1	2	2	2	2	2	2	2	2	2	2	2	2	1	2	1	18	2	2	1	9	2	18	1	6	2	4	6	1	6	42	1	1	1	2	2	2
120	2	79	22.89	2	2	1	2	2	2	2	2	2	2	2	2	2	2	1	2	2	2	2	1	2	2	1	2	1	7	2	0	1	7	2	18	1	4	1	5	10	1	4	2	2	2	1	2	2	2
121	2	61	25.39	2	2	1	2	2	2	2	2	2	2	2	2	2	1	1	2	2	2	2	2	1	2	1	2	1	15	2	0	2	2	2	13	1	1	1	7	2	2	4	12	1	1	2	2	2	2
122	1	83	24.35	2	2	2	2	2	2	2	2	2	2	2	2	2	2	2	2	2	2	2	2	2	2	2	2	1	9	2	0	1	30	2	20	1	5	2	4	7	1	10	49	1	1	1	1	2	1
123	1	77	19.83	2	2	1	2	2	2	2	1	1	2	2	2	2	2	1	2	2	2	2	2	2	2	1	2	1	8	2	4	1	8	2	16	1	3	1	5	3	2	6	7	1	1	2	2	2	2
124	1	86	25.99	2	2	2	2	2	2	2	2	2	2	2	2	2	2	2	2	2	2	2	2	2	2	1	2	1	17	2	0	1	6	2	18	1	4	1	5	6	1	3	16	1	2	2	2	2	2
125	2	69	25.07	2	2	1	2	2	2	2	2	2	2	2	2	2	2	2	2	2	2	2	2	2	2	2	2	1	16	2	0	1	8	2	20	2	8	2	2	8	1	6	5	1	2	2	2	2	2
126	2	75	20.25	2	2	1	2	1	1	2	2	2	2	2	2	2	2	2	2	2	2	2	2	2	2	2	2	1	17	2	0	1	9	2	20	1	0	2	4	4	1	8	9	1	1	1	2	2	2
127	2	75	19.45	2	1	2	2	2	1	2	2	2	2	2	2	2	2	2	2	2	2	2	2	2	2	2	2	1	7	2	0	1	8	2	16	1	0	2	4	9	1	2	8	2	2	2	2	2	2
128	1	70	24.21	2	2	1	2	2	2	2	2	2	2	2	2	2	2	2	2	2	2	2	2	2	2	2	2	1	6	2	0	2	3	2	20	1	5	2	3	5	1	4	3	1	1	1	2	2	2
129	1	60	17.86	2	2	1	2	2	2	2	2	2	2	2	2	2	2	2	2	2	2	2	2	2	2	2	2	1	16	2	0	1	8	2	20	2	8	2	3	9	1	2	8	2	2	1	2	2	2
130	2	80	27.49	2	2	1	2	1	2	2	2	2	2	2	2	2	2	2	2	2	2	2	2	2	2	2	2	1	15	2	0	1	6	2	20	1	7	2	3	8	1	4	12	1	2	1	2	2	2
131	1	62	26.22	2	2	2	2	2	2	2	2	2	2	1	2	2	2	1	2	2	2	2	2	2	2	1	2	1	17	2	3	1	6	2	16	1	1	1	5	11	1	5	15	2	2	1	1	2	2
132	1	77	22.57	2	2	1	1	1	2	1	1	2	2	2	2	2	2	1	2	2	2	2	2	2	2	2	2	1	15	2	3	2	3	2	20	1	6	2	2	5	1	4	2	1	1	2	2	1	2
133	1	63	20.94	1	2	1	1	1	2	2	1	2	2	2	2	2	2	2	2	2	2	2	2	2	2	2	2	1	17	2	0	2	0	2	20	2	8	2	3	2	2	1	1	1	2	2	2	2	2
134	2	74	22.83	2	2	1	2	1	2	2	2	2	2	2	2	2	2	1	2	1	2	2	2	2	2	1	1	1	10	2	0	1	14	2	12	1	1	1	7	6	1	8	8	1	1	1	2	2	2
135	1	71	18.08	2	2	1	2	1	2	2	1	2	1	2	2	2	2	1	2	2	2	2	2	2	2	2	2	1	15	2	2	2	0	2	20	1	5	2	3	5	1	3	2	2	2	2	2	2	2
136	1	67	26.7	2	2	2	1	1	2	2	1	2	2	2	2	2	2	2	2	2	2	2	2	2	2	2	2	1	21	2	0	1	13	2	20	1	7	2	3	3	2	4	6	2	1	1	2	2	2
137	2	69	20.22	1	2	1	2	2	2	2	2	2	2	2	2	2	2	2	2	2	2	2	2	2	2	2	2	1	7	2	0	1	15	2	20	2	8	2	3	6	1	4	4	1	2	1	2	2	2
138	2	95	22.67	2	2	1	2	1	2	2	2	2	2	1	2	2	2	1	2	2	2	2	2	2	2	1	2	1	15	2	0	1	8	2	18	1	1	1	5	6	1	5	5	1	1	2	2	2	2
139	2	67	26.81	2	2	1	2	2	2	2	2	2	2	1	2	2	2	2	2	2	2	2	1	2	2	1	2	1	16	2	0	1	12	2	20	2	8	1	5	6	1	7	16	2	2	2	1	1	2
140	2	77	20.5	2	2	1	2	2	2	2	2	2	2	2	2	2	2	2	2	2	2	2	2	2	2	1	2	1	12	2	2	1	6	2	17	1	1	1	5	6	1	5	30	1	1	2	1	2	2
141	2	70	23.58	2	2	1	2	1	2	2	2	2	2	2	2	2	2	2	2	2	2	2	2	2	2	2	2	1	14	2	0	1	14	2	20	2	8	2	3	5	1	4	12	1	1	2	2	2	2
142	1	74	22.09	1	2	2	2	2	2	2	2	2	2	1	2	2	2	2	2	2	2	2	2	2	2	2	2	1	23	2	0	1	6	2	20	2	8	2	3	9	1	6	3	1	1	1	1	2	2
143	2	69	23.8	2	2	1	2	2	2	2	2	2	2	2	2	2	2	1	2	2	2	2	2	2	2	1	2	1	4	2	0	1	13	2	20	1	2	2	4	2	2	3	12	2	2	2	2	2	2
144	2	72	17.35	2	2	1	2	2	2	2	2	2	2	2	2	2	2	1	2	2	2	2	2	1	2	2	2	1	7	2	0	1	11	2	20	1	4	2	4	10	1	5	6	1	1	1	2	2	2
145	2	69	15.82	2	2	1	2	1	2	2	2	2	2	2	2	2	2	1	2	2	2	2	2	2	2	1	2	1	5	2	2	1	14	2	15	1	0	1	6	10	1	5	5	1	1	1	2	2	2
146	2	64	15.29	2	1	1	1	1	2	2	2	2	2	2	2	2	2	1	2	2	2	2	2	2	2	2	2	1	8	2	0	1	14	2	20	1	6	2	3	10	1	2	47	2	2	2	2	2	2
147	1	65	22.27	2	2	1	1	1	2	2	2	2	2	2	2	2	2	2	2	2	2	2	2	2	2	2	2	2	26	2	0	2	3	2	20	2	8	2	3	4	1	3	5	2	2	2	2	2	2
148	1	70	22.49	2	2	2	2	2	2	2	2	2	2	2	2	2	2	2	2	2	2	2	2	2	2	2	2	1	20	2	0	2	0	2	20	2	8	2	3	3	2	5	29	2	2	2	2	2	1
149	1	87	26.45	1	2	1	2	1	1	2	2	2	2	1	2	2	2	2	2	2	1	1	2	2	2	1	2	1	4	2	0	1	12	2	16	1	0	1	6	9	1	11	6	1	1	1	1	2	2
150	1	92	17.72	1	2	1	2	2	1	2	2	2	2	2	2	2	2	2	2	1	2	2	2	2	2	1	2	1	13	2	3	2	5	2	17	1	0	1	6	5	1	8	15	1	1	2	1	2	2
151	2	71	22.57	1	2	1	2	2	2	2	2	2	2	2	2	2	2	2	2	2	2	2	2	2	2	2	2	1	18	2	0	1	6	2	20	1	7	2	3	5	1	6	5	1	1	1	2	2	2
152	2	76	25.81	2	2	1	2	2	2	2	2	2	2	1	2	2	2	2	2	2	2	2	2	2	2	2	2	1	4	2	0	1	10	2	20	1	5	2	3	6	1	5	25	1	1	2	2	2	2
153	2	74	24.73	2	2	1	2	2	2	2	2	2	2	2	1	1	2	2	2	1	2	2	2	2	2	2	2	1	17	2	2	1	11	2	20	1	7	2	3	7	1	6	6	1	1	1	2	2	2
154	2	78	28.52	2	2	1	2	2	2	2	2	2	2	2	2	2	2	2	2	2	2	2	2	2	2	2	2	1	7	2	5	2	0	2	20	1	5	2	4	4	1	7	18	1	1	1	2	2	2
155	1	79	17.42	2	2	1	2	2	2	2	2	2	2	2	2	2	2	2	2	2	2	2	2	2	2	2	2	1	16	2	0	2	4	2	20	1	5	2	3	9	1	5	8	1	2	2	2	2	2
156	2	79	27.99	1	2	1	2	1	2	2	2	2	2	2	2	2	2	1	2	2	2	2	2	2	2	2	2	1	14	2	0	2	4	2	20	2	8	2	3	4	1	6	1	1	1	2	1	2	2
157	1	83	21.35	2	2	2	2	2	2	2	2	2	2	2	2	2	2	2	2	2	2	2	2	2	2	1	2	1	17	2	0	2	4	2	20	1	6	1	5	5	1	7	5	1	1	2	1	2	1
158	1	74	28.06	2	2	1	2	2	2	2	2	2	2	2	2	2	2	1	2	2	2	2	2	2	2	2	2	1	17	2	0	2	0	2	20	2	8	2	3	3	2	3	8	1	1	2	2	2	1
159	2	61	20.52	2	2	1	2	2	2	2	2	2	2	2	2	2	2	2	2	2	2	2	2	2	2	2	2	1	15	1	8	1	15	2	20	2	8	2	3	4	1	4	19	1	2	1	1	2	2
160	2	70	30.22	2	2	2	2	1	2	2	2	2	2	1	2	2	1	1	2	2	2	2	2	2	1	2	2	2	25	2	4	1	6	2	20	2	8	2	4	3	2	6	6	2	1	2	2	2	2
161	2	72	17.7	2	2	1	2	2	2	2	2	2	2	1	2	2	2	2	2	1	2	2	2	2	2	2	1	1	12	2	2	1	14	2	18	1	6	2	4	4	1	4	17	2	2	2	2	2	2
162	1	68	27.64	1	2	2	1	1	2	2	2	2	2	1	2	2	2	2	2	2	2	2	2	2	2	2	2	1	24	2	0	1	6	2	20	1	7	2	4	5	1	4	2	1	1	1	2	2	2
163	1	71	20.43	2	2	1	2	2	2	2	1	2	2	3	2	2	2	1	2	2	2	2	2	2	2	1	2	1	19	2	3	2	0	2	18	1	7	2	4	10	1	3	4	1	2	1	1	2	2
164	1	73	21.68	2	2	1	2	1	2	2	2	2	2	2	2	2	2	2	2	2	2	2	2	2	2	2	2	1	9	1	6	1	9	2	20	2	8	2	3	4	1	5	38	1	2	1	1	2	1
165	1	67	24.39	2	2	1	1	1	2	2	1	2	1	1	2	2	2	2	2	2	2	2	2	2	2	2	2	1	20	2	0	2	2	2	20	2	8	2	2	5	1	6	4	1	1	2	2	2	1
166	1	63	26.74	2	2	1	1	2	2	2	1	2	2	2	2	2	2	2	2	2	2	2	2	2	2	2	2	1	15	2	0	1	11	2	20	2	8	2	3	3	2	5	38	1	1	2	2	2	2
167	2	79	27.64	1	2	1	2	2	2	2	2	2	2	2	2	2	2	2	2	2	2	2	2	2	2	1	2	1	13	2	0	1	12	2	16	1	1	1	6	11	1	8	15	1	1	2	2	2	2
168	2	72	19.05	1	2	1	2	2	2	2	2	2	2	2	2	2	2	2	2	2	2	2	2	2	2	2	2	1	12	2	0	1	13	2	20	2	8	2	3	3	2	2	51	2	2	2	2	2	2
169	2	65	19.48	1	2	2	1	1	2	2	2	2	2	2	2	2	2	2	2	2	2	2	2	2	2	2	2	1	21	2	0	1	10	2	20	2	8	2	3	8	1	1	4	2	2	2	2	2	2
170	2	87	21.47	2	2	1	2	2	2	2	2	2	2	2	2	2	1	1	2	2	2	2	2	2	2	1	2	1	3	2	0	1	20	2	12	1	0	1	6	10	1	9	46	1	1	1	1	2	2
171	1	60	23.84	2	2	1	2	2	2	2	2	2	2	2	2	2	2	2	2	2	2	2	2	1	2	2	2	2	25	2	4	2	0	2	20	2	8	2	3	8	1	3	10	1	2	2	2	2	2
172	1	60	25.39	2	1	2	2	1	2	2	1	2	1	2	2	2	2	2	2	2	2	2	2	2	2	2	2	1	20	2	2	1	15	2	20	2	8	2	4	6	1	4	5	1	1	2	1	1	2
173	1	80	20.42	2	2	2	2	2	2	2	2	2	2	2	1	1	2	2	2	2	1	2	2	2	2	2	2	1	17	2	2	2	0	2	20	2	8	2	3	4	1	4	22	1	1	2	2	2	1
174	1	71	21.63	1	2	2	2	2	2	2	1	2	2	2	2	2	2	1	2	2	2	2	2	2	2	1	2	1	12	2	0	2	5	2	12	1	0	2	4	10	1	2	14	2	2	2	1	2	2
175	2	74	20.58	2	2	2	2	2	2	2	2	2	2	2	2	2	1	1	2	2	2	1	2	2	2	1	2	1	6	2	0	2	4	2	19	1	4	2	3	10	1	11	52	1	1	2	2	2	2
176	1	63	27.55	1	2	1	1	1	2	2	2	2	2	2	2	2	2	1	2	2	2	2	2	2	2	2	2	1	15	2	0	2	2	2	20	2	8	2	3	3	2	3	4	1	2	2	2	2	2
177	1	71	17.08	2	2	1	1	1	2	2	2	2	2	2	2	2	2	2	2	2	2	1	2	2	2	2	2	1	13	2	0	1	15	2	20	2	8	2	3	6	1	6	50	2	2	2	1	2	1
178	1	64	28.03	2	2	1	1	1	2	2	1	2	1	2	2	2	2	2	2	2	2	2	2	2	2	2	2	2	26	2	0	1	12	2	20	2	8	2	3	2	2	3	7	1	1	1	2	2	2
179	1	81	27.76	2	2	2	1	1	2	2	2	2	2	1	2	2	2	2	2	2	2	2	2	2	2	2	2	2	25	2	0	2	0	2	20	2	8	2	3	5	1	4	15	1	1	2	2	2	2
180	1	63	17.36	2	2	2	1	1	2	2	2	2	2	2	2	2	2	2	2	2	2	2	2	2	2	2	2	2	25	2	0	2	3	2	20	2	8	2	3	3	2	4	25	1	1	2	2	2	2
181	1	63	16.9	2	2	1	2	1	2	2	1	2	1	2	2	2	2	2	2	2	2	2	2	2	2	2	2	1	16	2	0	1	8	2	20	2	8	2	3	4	1	3	9	2	2	1	2	2	2
182	1	74	22.7	2	2	1	2	2	2	2	2	2	2	2	2	2	2	2	2	2	2	2	2	1	2	2	2	2	26	2	0	1	6	2	20	1	4	2	3	10	1	4	6	1	1	1	2	2	2
183	2	69	27.83	2	2	1	1	1	2	2	2	2	2	2	2	2	2	2	2	2	2	2	2	2	2	2	2	1	20	2	0	2	3	2	20	2	8	2	3	4	1	4	7	1	2	2	2	2	2
184	1	88	30.48	2	2	1	2	2	2	2	1	2	1	2	2	2	1	1	2	2	2	2	2	2	2	1	2	1	11	1	6	2	3	2	17	1	1	2	3	4	1	6	5	1	1	2	2	2	1
185	2	69	20.5	1	2	1	2	2	2	2	2	2	2	2	2	2	2	1	2	2	2	2	2	2	2	1	2	1	8	2	0	1	6	2	19	1	6	1	5	2	2	0	21	2	2	2	2	2	2
186	2	88	27.69	2	2	1	2	2	2	2	2	2	2	2	2	2	2	1	2	1	2	1	2	2	2	1	2	1	7	2	0	1	12	2	18	1	1	2	3	5	1	7	9	1	1	2	2	2	2
187	1	79	21.8	1	2	1	1	1	2	1	2	2	1	2	2	2	1	1	2	2	2	2	2	1	2	2	2	1	17	2	0	1	8	2	20	2	8	1	5	9	1	2	3	1	2	2	2	2	2
188	1	69	23.51	2	2	1	2	1	2	2	2	2	2	2	2	2	2	1	2	2	2	2	2	2	2	2	2	1	20	2	0	1	6	2	20	2	8	2	3	3	2	6	18	1	1	1	2	2	2
189	1	62	22.5	2	2	1	2	2	2	2	2	2	2	2	2	2	2	2	2	2	2	2	2	2	2	1	2	1	10	2	0	2	3	2	18	1	5	2	3	2	2	1	7	2	2	2	2	2	2
190	2	61	20.72	2	2	1	2	1	2	2	2	2	2	2	2	2	2	2	2	2	2	2	2	2	2	2	2	1	18	2	0	2	0	2	20	2	8	2	4	2	2	0	2	2	2	2	2	2	2
191	1	81	17.85	2	2	2	1	1	2	2	2	2	2	1	2	2	2	2	2	2	2	2	2	2	2	2	2	2	27	2	0	2	0	2	20	2	8	2	3	4	1	3	4	1	2	2	2	2	2
192	2	83	23.6	2	2	1	2	2	2	2	2	2	2	2	2	2	2	2	2	2	2	2	2	2	2	1	2	1	0	2	0	2	1	2	18	1	1	2	3	8	1	8	4	1	2	2	2	2	2
193	2	84	21.59	2	2	1	2	2	2	2	2	2	2	2	2	2	2	1	2	2	2	2	2	2	2	1	2	1	10	2	0	2	4	2	18	1	1	1	5	6	1	3	6	2	2	2	2	2	2
194	2	79	23.29	2	2	1	2	1	2	2	2	2	2	2	2	2	2	2	2	2	2	2	2	2	2	1	2	1	11	2	0	2	1	2	19	1	6	1	5	4	1	4	4	1	1	2	2	2	2
195	2	84	20.34	2	2	1	2	2	1	2	2	2	2	2	2	2	2	1	2	1	2	2	2	2	2	1	2	1	6	2	0	1	12	2	13	1	0	2	4	7	1	7	25	1	1	2	2	2	2
196	1	62	25.51	1	2	2	1	1	2	2	2	2	1	2	2	2	2	2	2	2	1	2	2	2	2	2	2	2	27	2	0	2	0	2	20	2	8	1	6	2	2	2	9	1	1	2	2	2	2
197	2	83	27.89	2	2	1	2	2	2	2	2	2	2	2	2	2	2	1	2	2	2	2	1	2	2	1	2	1	4	2	0	2	4	2	18	1	0	2	2	5	1	3	5	1	1	1	2	2	2
198	2	60	24.56	2	2	2	1	1	2	2	2	2	2	2	2	2	2	1	2	2	2	2	1	2	2	2	2	1	22	2	0	2	5	2	20	2	8	2	3	3	2	3	6	2	1	1	2	2	2
199	2	84	20.9	2	2	1	2	2	2	2	1	2	1	1	2	2	2	1	2	2	2	1	2	1	2	1	2	1	4	2	0	1	14	2	20	2	8	1	5	5	1	4	14	1	1	1	1	2	2
200	2	87	30.18	2	2	1	2	2	2	2	2	2	2	2	2	2	2	2	2	2	2	2	2	2	2	1	2	1	7	2	0	1	6	2	18	2	8	2	4	6	1	8	26	1	1	2	2	2	2
201	2	66	19.91	2	2	1	2	2	2	2	2	2	2	2	2	2	2	1	2	2	2	2	2	2	2	2	2	1	14	2	0	2	3	2	20	2	8	2	3	2	2	4	55	1	1	2	2	2	2
202	1	60	16.79	2	2	1	2	2	2	2	2	2	2	2	2	2	2	2	2	2	1	2	1	1	2	1	2	1	22	2	3	1	8	2	15	1	1	1	7	2	2	5	6	2	2	2	2	2	2
203	1	71	21.5	1	2	1	2	2	2	2	2	2	2	1	2	2	2	2	2	2	2	2	2	2	2	1	2	1	19	1	7	1	10	2	17	1	1	1	6	4	1	5	11	1	2	2	1	2	2
204	2	64	24.46	2	2	1	2	2	2	2	2	2	2	2	2	2	1	2	2	2	2	2	2	2	2	2	2	1	10	2	2	1	6	2	18	1	6	2	4	4	1	3	29	1	2	2	1	2	2
205	1	67	16.33	2	2	1	2	1	2	2	1	2	2	2	2	2	2	2	2	2	2	2	2	2	2	2	2	2	29	2	0	2	3	2	20	2	8	2	3	2	2	2	14	2	2	2	2	2	2
206	1	66	22.99	2	2	1	1	2	2	2	2	2	2	2	2	2	2	2	2	2	2	2	2	2	2	1	2	1	17	2	4	1	12	2	16	1	1	2	4	6	1	7	6	1	1	1	1	2	2
207	1	63	14.04	2	2	1	2	2	1	2	1	2	2	2	2	2	2	2	2	1	2	2	2	2	2	1	2	1	12	2	0	1	16	2	13	1	1	1	6	5	1	3	10	2	2	2	2	2	2
208	2	67	25.92	2	1	2	2	1	2	2	2	2	2	2	2	2	2	1	2	2	2	2	2	2	2	1	2	2	29	1	7	1	9	2	16	1	1	1	5	6	1	6	13	1	1	2	2	2	2
209	1	74	22.51	1	2	1	1	1	2	2	2	2	2	2	2	2	2	2	2	2	2	2	2	2	2	2	2	1	5	2	0	1	6	2	20	1	6	2	3	6	1	7	11	1	1	2	1	1	2
210	1	89	24.84	2	2	1	2	2	2	2	2	2	2	2	2	2	2	2	2	2	2	2	2	2	2	2	2	1	4	2	2	1	11	2	16	1	0	1	5	8	1	8	4	1	2	2	2	2	2
211	1	78	24.98	1	2	2	1	1	2	2	2	2	2	2	2	2	2	2	2	2	2	2	2	2	2	2	2	1	14	2	0	1	6	2	20	2	8	2	3	6	1	9	10	1	1	2	2	2	2
212	1	93	22.06	2	2	2	1	1	2	2	2	2	2	2	2	2	2	2	2	2	2	1	2	2	2	2	2	1	14	2	0	1	6	2	20	2	8	2	3	6	1	4	15	2	2	2	2	2	2
213	1	70	18.67	2	2	2	2	2	1	2	2	2	2	2	2	2	2	1	2	2	2	1	2	2	2	1	2	1	11	2	0	1	6	2	16	1	0	1	5	4	1	4	3	1	1	1	1	2	1
214	1	87	23.42	2	2	1	1	2	2	2	1	2	2	2	2	2	2	2	2	2	2	2	2	2	2	1	2	1	10	2	0	1	8	2	20	1	7	2	4	9	1	6	2	2	2	1	2	2	1
215	1	69	26.39	2	2	2	1	1	2	2	2	2	2	2	2	2	2	1	2	2	2	2	2	2	2	1	2	2	27	2	0	1	6	2	20	2	8	2	3	6	1	6	2	1	1	2	2	2	2
216	1	68	22.63	2	2	2	1	1	2	2	1	2	2	2	2	2	2	2	2	2	1	2	2	2	2	2	2	1	24	2	0	2	2	2	20	2	8	2	3	9	1	7	5	1	1	2	1	2	2
217	1	63	24.85	2	2	2	1	1	2	2	2	2	2	2	2	2	2	2	2	2	2	2	2	2	2	2	2	2	25	2	0	1	6	2	20	2	8	2	3	4	1	5	3	2	2	2	1	2	2
218	1	95	25	2	2	1	2	2	1	2	2	2	2	2	2	2	2	1	2	2	2	1	2	2	2	1	2	1	2	2	0	1	6	2	15	1	0	1	5	6	1	7	4	1	2	2	1	2	1
219	1	73	21.99	2	2	1	1	1	2	2	2	2	2	1	2	2	2	2	2	2	2	2	2	2	2	2	2	1	24	2	0	1	7	2	20	2	8	2	3	3	2	1	11	1	2	2	2	2	2
220	1	85	21.21	2	2	1	2	2	2	2	1	2	2	2	2	2	2	2	2	2	2	2	2	2	2	2	2	1	11	1	7	2	5	2	20	2	8	2	3	7	1	6	20	1	1	2	2	2	2
221	2	80	23.31	2	1	2	2	2	2	2	2	2	2	2	2	2	2	2	2	2	2	2	2	2	2	2	2	1	21	2	0	1	7	2	20	2	8	2	3	7	1	6	6	2	2	1	2	2	2
222	2	91	18.09	2	2	2	2	2	1	2	2	2	2	2	2	2	2	1	2	2	2	2	2	1	2	1	2	1	0	2	0	1	21	1	9	1	0	1	6	9	1	7	12	1	1	2	1	2	2
223	2	85	19.56	2	2	1	2	2	1	2	2	2	2	2	2	2	2	1	2	2	2	2	2	1	2	1	2	1	9	2	1	1	9	1	10	1	0	1	6	5	1	6	9	1	2	2	1	2	2
224	2	88	30.09	2	2	1	2	2	2	2	2	2	2	2	2	2	2	2	2	2	2	2	2	2	2	1	2	1	5	2	0	1	12	2	17	2	8	1	5	5	1	5	4	1	1	1	2	2	2
225	2	78	23.64	2	2	1	2	2	2	2	2	2	2	2	2	2	2	2	2	2	2	2	2	2	2	1	2	1	18	2	0	1	11	2	18	1	1	1	5	7	1	5	12	1	1	1	1	2	2
226	2	75	24.89	2	2	2	2	2	2	2	2	2	2	2	2	2	2	1	2	2	2	2	2	2	2	1	2	1	8	2	0	2	3	2	17	1	0	2	4	4	1	8	5	1	1	1	2	2	2
227	1	87	22.03	2	2	1	2	2	2	2	2	2	2	2	2	2	2	1	2	2	1	1	2	2	2	1	2	1	7	2	0	1	9	2	16	1	0	1	5	6	1	6	6	1	1	1	1	2	1
228	1	69	28.13	1	2	1	1	1	2	2	2	2	2	2	2	2	2	2	2	2	2	2	2	2	2	2	2	1	11	2	0	1	9	2	20	2	8	2	3	7	1	5	6	1	1	1	2	2	2
229	1	79	24.09	2	2	1	2	2	1	2	2	2	2	2	2	2	2	1	2	2	2	1	2	2	2	2	2	1	14	2	0	1	10	2	19	1	4	2	3	5	1	9	9	1	2	1	1	2	1
230	2	83	29.22	1	2	2	1	1	2	2	2	2	2	2	2	2	2	2	2	2	2	2	2	2	2	2	2	1	17	2	0	2	1	2	20	2	8	2	3	4	1	4	7	1	1	2	2	2	1
231	2	84	32.25	2	2	1	2	1	1	2	2	2	1	2	2	2	1	1	2	2	2	2	2	2	2	1	2	1	9	2	3	2	3	2	18	1	0	2	4	5	1	7	6	1	1	1	1	2	2
232	2	83	23.59	1	2	1	2	1	1	2	2	2	1	2	2	2	2	2	2	2	2	2	2	2	2	1	2	1	17	2	0	1	12	2	20	2	8	2	4	8	1	3	6	2	2	1	1	2	2
233	1	95	15.19	2	2	1	2	1	1	2	2	2	1	2	2	2	1	2	2	2	1	2	2	2	2	1	2	1	8	2	0	1	6	2	18	1	0	2	4	4	1	6	10	1	1	2	1	2	1
234	1	61	13.63	2	2	1	2	2	2	2	1	2	1	2	2	2	1	1	2	2	2	2	2	1	2	1	1	1	19	1	8	1	15	2	16	1	1	1	5	2	2	5	9	1	1	1	2	2	2
235	1	86	17.34	1	2	1	1	2	2	2	2	2	2	2	2	2	2	1	2	2	2	2	2	2	2	1	2	1	13	2	0	1	11	2	19	1	0	2	4	6	1	3	9	2	2	2	1	1	1
236	1	68	18.76	1	2	1	2	2	2	2	1	2	2	2	2	2	2	2	2	2	1	2	2	2	2	2	2	1	9	2	0	1	13	2	20	2	8	2	4	3	2	1	9	2	2	2	2	2	2
237	2	67	18.28	2	2	1	1	1	2	2	2	2	2	2	2	2	2	1	2	2	2	2	2	2	2	2	2	1	23	2	0	1	6	2	20	2	8	2	3	2	2	3	11	2	1	2	2	2	2
238	2	74	24.42	2	2	2	1	2	2	2	2	2	2	2	2	2	2	2	2	2	2	2	2	2	2	1	2	1	16	2	0	1	9	2	20	2	8	2	4	6	1	7	17	1	1	1	2	1	2
239	2	71	16.65	2	2	2	2	1	1	2	2	2	2	2	2	2	2	1	2	2	2	2	2	2	2	1	2	1	4	1	8	1	8	2	16	1	1	1	5	9	1	6	8	2	1	1	2	2	2
240	2	62	23.51	1	1	2	1	1	2	2	2	2	2	2	2	2	2	1	2	2	2	2	2	2	2	2	2	1	22	2	0	2	3	2	20	2	8	2	3	3	2	4	5	2	2	2	2	2	2
241	2	92	27.47	2	2	1	2	1	2	2	2	2	2	2	2	2	2	1	2	2	2	2	2	2	2	1	2	1	7	2	0	1	7	2	14	1	0	1	5	4	1	2	3	2	1	2	2	2	2
242	1	63	22.56	2	2	1	2	2	2	2	2	2	2	2	2	2	2	2	2	2	2	2	2	2	2	2	2	1	13	2	1	1	6	2	20	2	8	2	3	4	1	3	18	2	2	2	2	2	2
243	1	66	23.22	2	2	2	1	2	2	2	2	2	2	2	2	2	2	2	2	2	2	2	2	2	2	2	2	2	27	2	0	2	3	2	20	2	8	2	3	3	2	3	5	2	2	2	2	2	1
244	1	69	24.22	1	2	1	2	2	2	2	2	2	2	2	2	2	1	1	2	2	2	2	2	2	2	1	2	1	11	1	7	1	11	2	15	1	0	2	4	4	1	3	33	2	2	2	2	2	2
245	1	95	21.42	2	2	1	2	2	1	2	2	2	2	2	2	2	2	1	2	2	2	2	2	2	2	1	2	1	6	2	0	1	6	2	18	1	0	1	5	7	1	7	9	1	1	2	2	2	1
246	2	69	27.02	2	1	2	2	2	1	2	2	2	2	2	2	2	2	2	2	2	2	2	1	2	2	1	2	2	28	2	0	1	12	2	13	1	1	1	7	9	1	6	16	1	2	1	2	2	2
247	2	63	34.43	2	2	1	2	2	1	2	2	2	2	2	2	2	2	1	2	1	2	2	2	2	1	1	2	1	17	2	0	1	12	2	16	1	1	1	5	8	1	4	15	1	1	2	2	2	2
248	1	76	24.77	2	2	1	2	2	1	2	1	2	1	2	2	2	2	2	2	2	2	2	2	1	1	1	1	1	21	2	0	1	20	2	16	1	2	2	4	10	1	5	24	1	1	1	2	2	2
249	1	64	27.43	1	2	1	2	2	2	2	2	2	2	2	2	2	2	2	2	2	2	2	2	2	1	2	2	1	19	2	0	1	8	2	20	2	8	2	3	2	2	2	10	2	1	2	2	2	2
250	2	60	23.99	2	2	1	2	1	2	2	2	2	2	2	2	2	2	2	2	2	2	2	2	2	2	2	2	1	18	2	0	1	6	2	20	2	8	2	3	3	2	4	3	1	1	1	2	2	2
251	1	61	39.7	2	2	2	2	1	1	2	2	2	2	2	2	2	2	1	2	2	1	2	2	2	2	2	2	1	23	2	0	1	13	2	18	1	1	2	3	3	2	1	9	2	2	2	2	2	2
252	1	63	32.71	1	2	1	2	1	2	2	1	2	1	2	2	2	2	2	2	2	1	2	2	2	2	2	2	1	11	2	0	1	9	2	20	2	8	2	3	4	1	3	3	1	2	1	2	2	2
253	1	66	21.84	2	2	1	2	2	2	2	1	2	1	2	2	2	2	2	2	2	2	2	2	2	2	1	2	2	25	2	0	1	6	2	16	1	1	2	4	3	2	4	7	1	1	1	2	2	2
254	1	78	20.08	2	2	2	2	1	2	2	2	2	2	2	2	2	2	1	2	2	2	1	2	2	2	1	2	1	14	2	0	1	6	2	19	1	1	2	4	4	1	4	4	1	1	1	2	2	1
255	1	63	26.64	2	2	2	2	2	2	2	2	2	2	2	2	2	2	2	2	2	2	2	2	2	2	2	2	1	20	2	0	1	6	2	20	2	8	2	3	4	1	5	3	1	1	1	2	2	2
256	1	81	20.23	2	2	1	2	1	2	2	1	2	2	2	2	2	2	1	2	2	2	2	2	2	2	2	2	1	16	1	8	2	5	2	20	2	8	2	3	11	1	3	5	2	2	2	2	2	1
257	2	77	33.29	2	2	2	2	1	2	2	2	2	2	2	2	2	2	1	2	2	2	1	2	1	1	1	1	1	13	2	0	1	6	2	16	1	1	1	5	5	1	6	5	1	1	2	2	2	2
258	2	70	29.23	2	2	2	2	1	2	2	2	2	2	2	2	2	2	1	2	2	2	2	2	2	2	2	2	2	25	2	0	1	9	2	20	2	8	2	3	4	1	3	4	1	1	1	2	2	2
259	1	67	20.26	2	2	1	1	1	2	2	1	2	1	1	2	2	2	2	2	2	2	2	2	2	2	2	2	2	28	2	2	1	12	2	20	2	8	2	3	5	1	6	4	1	1	1	1	2	1
260	1	88	17.79	2	2	1	2	2	1	2	1	2	1	2	2	2	2	1	2	2	2	2	2	2	2	2	2	1	7	2	0	1	17	2	20	1	2	2	3	11	1	4	14	2	1	2	1	2	2
261	1	81	20.28	2	2	2	2	2	2	2	2	2	2	2	2	2	2	2	2	2	2	2	2	2	2	1	2	1	15	2	0	1	15	2	19	1	3	2	4	15	1	7	13	2	2	2	1	2	1
262	2	76	21.08	1	2	2	2	2	2	2	2	2	2	2	2	2	2	1	2	2	2	2	2	1	2	2	2	1	12	2	0	1	15	2	18	1	1	2	4	8	1	4	13	1	1	2	2	2	2
263	1	77	20.17	2	2	1	2	1	2	1	1	2	1	2	2	2	2	2	2	2	2	2	2	2	2	2	2	1	11	2	0	1	10	2	20	2	8	2	3	7	1	5	3	1	1	2	2	2	2
264	1	67	18.43	2	2	1	2	2	1	2	2	2	2	2	2	2	2	2	2	2	2	2	2	1	2	2	1	1	8	2	0	1	15	2	19	1	1	2	4	4	1	3	24	1	2	2	2	2	2
265	1	65	18.65	2	2	2	1	1	2	2	2	2	2	2	2	2	2	2	2	2	2	2	2	2	2	2	2	2	27	2	0	2	3	2	20	1	6	2	2	4	1	5	35	1	1	1	2	2	2
266	2	80	21.78	2	2	1	2	2	1	2	2	2	2	2	2	2	2	1	2	2	2	2	2	1	1	1	2	1	5	2	0	1	6	2	15	1	1	1	5	11	1	5	26	1	2	2	2	2	2
267	2	76	24.16	2	2	2	2	1	1	2	2	2	2	2	2	2	2	1	2	2	2	2	2	2	2	1	2	1	11	2	0	2	3	2	18	1	1	2	4	9	1	5	12	1	1	2	2	2	2
268	1	90	17.4	2	2	1	2	2	1	2	1	2	2	2	2	2	2	2	2	2	2	2	2	2	2	1	2	1	9	1	9	1	7	2	17	1	0	2	4	4	1	5	12	1	2	2	1	2	1
269	2	73	23.44	2	2	1	2	2	1	2	2	2	2	2	2	2	2	1	2	2	2	1	2	2	2	1	2	1	14	2	0	1	11	2	19	1	1	2	4	4	1	4	6	2	2	2	2	2	2
270	1	78	19.66	2	2	2	2	2	2	2	2	2	2	1	2	2	2	1	2	2	1	2	2	2	2	1	2	1	17	2	0	1	6	2	18	1	1	1	5	6	1	7	6	1	1	1	2	2	1
271	1	64	22.43	2	2	2	2	2	2	2	2	2	2	2	2	2	2	2	2	2	2	2	2	2	2	2	2	2	25	2	0	2	3	2	20	1	1	2	3	2	2	3	6	1	2	2	2	2	2
272	1	78	21.76	1	2	2	2	2	1	2	2	2	2	2	2	2	2	1	2	2	2	2	2	2	2	1	2	1	15	2	0	1	11	2	13	1	0	1	7	11	1	7	14	1	1	1	1	2	2
273	1	80	23.69	2	2	2	2	2	1	2	2	2	2	2	2	2	2	1	2	2	2	2	2	1	2	1	2	1	4	2	5	1	14	2	14	1	0	1	5	12	1	6	3	1	2	1	1	2	2
274	1	91	24.61	2	2	1	2	2	2	2	2	2	2	2	2	2	2	1	2	2	2	2	2	2	2	2	2	2	25	2	0	1	26	2	20	1	3	2	3	5	1	6	11	1	1	2	1	2	1
275	1	72	17.92	2	2	2	1	1	2	2	1	2	1	2	2	2	2	1	2	2	2	2	2	2	2	2	2	2	26	2	0	2	3	2	20	2	8	2	3	10	1	4	8	2	1	1	2	2	2
276	1	84	22.52	2	1	2	1	1	2	2	2	2	2	2	2	2	2	2	2	2	2	1	2	1	2	2	2	1	11	2	0	1	12	2	20	2	8	2	3	11	1	5	10	1	2	1	2	2	2
277	1	82	24.18	2	2	2	2	1	2	2	1	2	1	2	2	2	2	2	2	2	2	2	2	2	2	2	2	2	26	2	0	1	6	2	20	2	8	2	3	7	1	5	6	1	2	1	1	2	2
278	1	79	26.72	2	2	2	2	2	1	2	2	2	1	2	2	2	1	1	2	2	2	2	2	1	1	2	2	1	21	1	6	1	6	2	18	1	3	2	4	3	2	7	52	1	1	2	1	2	1
279	1	97	23.63	2	2	1	2	2	1	2	2	2	2	2	1	2	2	1	2	1	2	1	1	2	2	1	2	1	5	2	2	1	11	1	8	1	1	1	5	9	1	6	7	1	1	2	1	2	1
280	1	65	19.53	2	2	2	2	1	1	2	2	2	2	2	2	2	2	1	2	2	2	2	2	2	2	2	2	1	12	2	0	1	14	2	17	1	1	2	4	6	1	5	15	2	2	2	1	2	2
281	1	76	24.43	2	2	1	2	2	1	2	1	2	1	2	2	2	2	2	2	2	2	2	2	2	2	2	2	1	19	2	0	1	15	2	17	1	1	1	5	10	1	4	10	1	1	1	2	2	2
282	1	73	21.94	2	2	2	1	1	2	2	2	2	2	2	2	2	2	2	2	2	2	2	2	2	2	2	2	2	28	2	0	1	9	2	20	2	8	2	4	3	2	8	5	2	2	2	1	2	2
283	2	81	17.67	2	2	2	2	2	1	2	2	2	2	2	2	2	2	2	2	2	2	2	2	2	2	2	2	1	11	1	6	1	6	2	20	1	6	2	4	6	1	6	5	1	2	2	2	2	2
284	1	84	15.2	2	2	1	2	1	1	2	1	1	1	2	2	2	2	2	2	2	2	1	2	2	2	1	2	1	17	1	7	1	12	2	14	1	1	1	7	8	1	8	7	1	2	1	2	2	1
285	1	73	24.46	2	2	2	2	1	2	2	2	2	2	2	2	2	2	2	2	2	2	2	2	2	2	2	2	2	28	2	0	1	12	2	20	1	3	2	3	7	1	3	7	2	2	1	2	2	2
286	1	81	19.03	2	2	1	2	1	1	2	1	2	1	2	2	2	1	1	2	2	2	1	2	2	2	1	2	1	11	1	7	1	7	2	17	1	0	2	1	4	1	2	24	1	2	2	1	2	2
287	1	70	28.09	2	2	1	2	1	1	2	1	2	1	2	2	2	2	1	2	2	2	2	2	1	2	2	2	1	13	2	1	1	10	2	18	1	1	2	3	5	1	5	7	1	1	1	1	2	2
288	1	75	23.32	2	2	2	1	1	2	2	2	2	2	2	2	2	2	2	2	2	2	2	2	2	2	2	2	2	28	2	0	1	6	2	17	1	5	2	4	7	1	6	5	1	1	1	1	2	2
289	2	100	44.3	2	2	1	2	2	1	2	2	2	2	2	1	1	2	1	2	1	1	2	2	1	2	1	1	1	2	2	0	1	16	2	12	1	0	1	7	7	1	8	4	1	1	1	1	2	2
290	2	84	18.24	2	2	1	2	2	1	2	2	2	2	2	1	2	2	1	2	1	2	2	2	1	2	1	2	1	9	2	3	1	12	1	3	1	0	2	4	6	1	7	4	1	1	1	1	2	2
[truncated: 161 more columns]
